# Supplementary material for: GCRV-II Triggers B and T Lymphocyte Apoptosis via Mitochondrial ROS Pathway
Source: Viruses. 2025 Jun 30;17(7):930. doi: 10.3390/v17070930 (PMC12298793; doi:10.3390/v17070930)
Supplement: Supplementary file 1 [file viruses-17-00930-s001.zip]

Archive with 1 entries (1 files):
- viruses-3669500-supplementary.pdf
